# Supplementary material for: Oligogalacturonides Enhance Resistance against Aphids through Pattern-Triggered Immunity and Activation of Salicylic Acid Signaling
Source: Int J Mol Sci. 2022 Aug 28;23(17):9753. doi: 10.3390/ijms23179753 (PMC9456349; doi:10.3390/ijms23179753)
Supplement: Supplementary file 1 [file ijms-23-09753-s001.zip]

Archive with 11 entries (11 files):
- Complete results.zip
- Supplementary figure S1.jpg
- Supplementary figure S2.jpg
- Supplementary figure S3.jpg
- Supplementary figure S4.jpg
- Supplementary figure S5.jpg
- Supplementary figure S6.jpg
- Supplementary figure S7.jpg
- Supplementary figure S8.jpg
- Supplementary figure S9.jpg
- Supplementary table S1.jpg
